# Supplementary material for: Pancreaticobiliary Maljunction and Its Relationship with Biliary Cancer: An Updated and Comprehensive Systematic Review and Meta-Analysis on Behalf of TROGSS—The Robotic Global Surgical Society
Source: Cancers (Basel). 2025 Jan 2;17(1):122. doi: 10.3390/cancers17010122 (PMC11719653; doi:10.3390/cancers17010122)
Supplement: Supplementary file 1 [file cancers-17-00122-s001.zip]

Archive with 1 entries (1 files):
- cancers-3297273-supplementary.pdf
